# Supplementary material for: Simplified cough test can predict the risk for pneumonia in patients with acute stroke
Source: PLoS One. 2020 Sep 29;15(9):e0239590. doi: 10.1371/journal.pone.0239590 (PMC7523950; doi:10.1371/journal.pone.0239590)
Supplement: S1 Data — (XLSX) [file pone.0239590.s001.xlsx]

## Sheet: Sheet1
Age	Sex	body mass index	stroke subtypes	frontal lobe	temporal lobe	parietal lobe	occipital lobe	insular cortex	basal ganglia	corona radiata	capsulae internae	thalamus	brain stem	cerebellum	Simplified cough test abnormal	RSST≧3 times /30 seconds	MWST score≧4	NIHSS	Hypertension	Diabetes Mellitus	Dyslipidemia	Atrial fibrillation	past hisoty of stroke	smoking	drinking	pneumonia onset	duration in hospital	angiotensin- converting enzyme inhibitor	beta blocker	cilostazol
	male=M, female=F	kg/m2	atherothrombotic brain infarction=1, cardiogenic embolism infarction=2, lacunar infarction=3, other infraction=4, intracerebral hemorrhage=5	Yes=1, No=0	Yes=1, No=0	Yes=1, No=0	Yes=1, No=0	Yes=1, No=0	Yes=1, No=0	Yes=1, No=0	Yes=1, No=0	Yes=1, No=0	Yes=1, No=0	Yes=1, No=0	Yes=1, No=0	Yes=1, No=0	Yes=1, No=0		Yes=1, No=0	Yes=1, No=0	Yes=1, No=0	Yes=1, No=0	Yes=1, No=0	Yes=1, No=0	Yes=1, No=0	Yes=1, No=0	day	Yes=1, No=0	Yes=1, No=0	Yes=1, No=0
77	M	20.7	4	1	0	0	0	0	0	0	0	0	0	0	1	1	1	4	1	1	0	1	0	0	0	0	17	0	1	0
71	M	23.9	4	1	0	0	0	0	0	0	0	0	0	0	1	1	1	3	0	0	0	0	0	0	1	0	11	0	0	1
73	M	17.7	5	0	0	0	0	0	0	0	0	1	0	0	0	0	1	15	0	0	0	0	1	0	0	1	3	0	0	0
70	F	22.6	4	0	0	0	0	0	0	0	0	0	1	0	1	1	1	2	1	0	0	0	0	0	0	0	30	0	0	0
91	F	25.3	4	0	0	0	0	0	1	1	0	0	0	0	1	0	1	8	1	0	0	0	1	0	0	0	9	0	0	1
62	F	24.6	1	0	0	1	0	0	0	0	0	0	0	0	1	1	1	0	1	0	0	0	0	0	1	0	12	0	0	1
59	F	24.7	2	0	0	0	1	0	0	0	0	0	0	0	1	1	1	2	1	0	1	0	0	0	0	0	30	0	1	0
92	F	23	2	0	0	0	1	0	0	0	0	0	0	0	1	1	1	2	1	0	0	1	0	0	0	0	27	0	1	0
91	F	27.3	4	0	0	0	0	0	1	1	0	0	0	0	1	1	1	3	1	0	0	0	0	0	0	0	15	0	0	0
74	M	20.2	4	1	1	1	0	0	0	0	0	0	0	0	1	1	1	0	1	0	0	0	0	0	1	0	17	0	1	0
71	M	21.2	1	1	0	1	0	0	0	0	0	0	0	0	1	1	1	2	1	0	0	0	0	0	0	0	20	0	0	1
77	M	22	5	1	1	0	0	1	0	0	0	0	0	0	1	1	1	3	1	0	0	0	0	0	1	0	30	0	0	0
91	F	23.5	2	1	0	0	0	0	1	1	1	0	0	0	0	0	0	16	1	0	0	1	0	0	0	0	30	0	0	0
84	F	27.4	1	1	1	0	0	0	0	0	0	0	0	0	1	1	1	6	0	1	0	0	0	0	1	0	30	0	1	1
80	M	24.4	4	1	0	1	1	0	0	0	0	0	0	0	1	1	1	3	1	0	1	0	0	0	0	0	20	0	0	0
66	F	26.8	5	0	0	0	0	0	0	0	0	0	1	0	1	1	1	9	0	0	0	0	0	0	0	0	30	1	0	0
50	F	26.3	4	0	0	0	0	0	0	0	0	0	1	0	1	1	1	1	0	0	0	0	0	0	1	0	25	0	0	1
70	M	29.5	5	0	0	0	0	0	0	0	0	1	0	0	1	1	1	6	1	0	1	0	0	0	1	0	30	1	0	0
76	M	28.7	2	1	0	1	0	0	0	0	0	0	0	0	1	1	1	2	1	0	0	0	0	0	1	0	14	0	1	0
63	M	21.5	3	0	0	0	0	0	0	1	0	0	0	0	1	1	1	2	0	0	0	0	0	1	1	0	11	0	0	1
77	M	23.5	5	0	0	0	0	0	1	0	0	0	0	0	1	1	0	18	1	0	0	0	0	0	0	1	2	0	0	0
84	F	19.6	5	0	0	0	0	0	0	0	0	0	0	1	1	1	1	1	1	0	0	0	0	0	0	1	3	0	0	0
75	F	16.4	4	0	0	0	0	0	1	1	0	0	0	0	1	1	1	10	0	0	0	0	0	0	0	0	14	0	0	0
82	F	25	1	0	0	1	0	0	0	0	0	0	0	0	1	1	1	2	1	0	0	0	0	0	0	0	16	0	0	1
77	F	28.7	4	1	0	1	1	0	0	0	0	0	0	0	1	0	1	13	1	1	1	1	1	0	0	1	12	0	0	0
83	M	22.7	4	1	0	0	0	0	0	0	0	0	0	0	1	1	1	3	1	0	0	0	0	0	0	0	30	1	0	0
98	F	21.8	2	0	0	0	0	0	0	0	0	0	1	0	1	0	0	17	1	0	0	0	0	0	0	0	30	0	1	0
71	M	20.6	4	0	0	0	0	0	1	1	0	0	0	0	1	1	1	3	0	0	0	0	0	0	1	0	10	0	0	0
56	F	20	5	0	0	0	0	0	0	0	0	1	0	0	1	1	1	1	1	0	0	0	0	0	1	0	12	1	0	0
75	M	30.7	4	0	0	0	1	0	0	0	0	1	0	0	1	1	1	0	1	0	0	0	0	0	1	0	10	0	0	0
74	F	19.8	4	0	1	0	1	0	0	0	0	0	0	0	1	0	1	11	0	0	0	0	0	0	0	1	1	0	0	1
67	M	25.1	3	0	0	0	0	0	0	1	0	0	0	0	1	1	1	1	1	1	0	0	0	0	1	0	9	0	0	0
70	M	25.8	3	0	0	0	0	0	0	0	0	0	1	0	1	1	1	1	1	1	0	0	0	1	0	0	7	0	0	0
83	F	17.6	4	1	0	1	1	0	0	0	0	0	0	1	1	1	1	3	1	0	0	0	1	0	0	0	30	1	0	0
84	F	26.1	4	1	0	0	0	0	0	0	0	0	0	0	1	1	1	1	1	0	0	0	0	0	1	0	8	0	0	0
68	M	18	3	0	0	0	0	0	0	0	0	0	1	0	1	1	1	1	0	0	0	0	0	0	0	0	30	0	0	0
65	M	22	3	0	0	0	0	0	0	0	0	0	1	0	1	1	1	3	0	0	0	0	0	1	1	0	24	0	0	0
77	F	22	4	0	0	0	1	0	0	0	0	0	0	0	1	1	1	2	1	1	0	0	0	0	1	0	16	0	0	0
66	F	20.1	5	0	0	0	0	0	1	0	0	0	0	0	1	1	1	0	1	0	0	0	0	0	1	0	30	0	0	0
87	F	23.2	3	0	0	0	0	0	1	0	0	0	0	0	1	1	1	2	0	0	1	0	1	0	0	0	12	0	0	0
63	F	30.8	4	0	0	0	0	0	1	1	0	0	0	0	1	1	1	2	1	1	1	0	0	0	0	0	21	0	0	0
84	F	19.8	1	0	1	1	1	0	0	0	0	0	0	0	1	0	1	6	0	0	0	0	1	0	0	0	30	0	0	1
58	M	31.4	3	0	0	0	0	0	0	0	0	0	1	0	1	1	1	2	1	1	1	0	0	1	1	0	14	0	0	0
71	M	23	4	1	0	1	1	0	0	0	0	0	0	0	1	1	1	2	1	0	0	0	0	0	1	0	9	0	0	0
84	F	17.6	4	0	0	0	0	0	1	1	0	0	0	0	1	0	0	16	1	1	0	0	1	0	0	0	28	0	1	0
76	M	18.7	2	1	0	0	0	1	0	0	0	0	0	0	1	0	0	6	0	0	0	1	1	0	1	0	30	0	1	0
83	M	21.6	4	1	0	0	0	0	0	0	0	0	0	0	1	1	1	3	1	0	0	0	1	0	0	0	30	1	1	0
69	F	21.8	4	0	0	0	0	0	1	1	0	0	0	0	1	1	1	5	0	0	1	0	1	0	0	0	30	0	0	0
74	M	23.9	4	1	0	1	0	0	1	1	1	1	0	1	1	1	1	1	1	1	0	0	1	0	1	0	24	0	0	1
36	M	21.4	4	1	0	1	0	0	0	0	0	0	0	0	1	1	1	0	0	0	0	0	0	1	0	0	13	0	0	0
83	F	26.4	3	0	0	0	0	0	0	1	0	0	0	0	1	1	1	0	1	0	1	0	0	0	0	0	15	0	0	1
75	F	18.9	1	1	0	1	1	0	0	0	0	0	0	0	1	1	1	5	1	0	1	0	1	0	0	0	30	0	0	0
78	M	21.5	3	0	0	0	0	0	1	0	1	0	0	0	1	1	1	2	1	0	0	0	0	1	0	0	30	0	0	0
82	F	22.7	1	1	0	0	0	0	0	0	0	0	0	0	0	1	1	2	0	0	0	0	0	0	0	0	30	0	0	0
45	M	25	4	1	1	0	0	1	0	0	0	0	0	0	1	1	1	7	0	0	0	0	0	0	1	0	30	0	0	0
55	M	19.2	4	1	0	0	0	0	0	0	0	0	0	0	1	1	1	1	0	0	0	0	1	0	1	0	30	0	0	1
91	F	18.2	4	1	1	0	1	0	0	0	0	0	0	0	1	0	1	12	0	0	0	0	1	0	0	0	30	0	0	0
59	M	23.1	1	1	1	0	0	0	0	0	0	0	0	0	1	1	1	2	1	1	0	0	0	1	0	0	28	0	0	0
53	F	22.3	4	0	0	0	0	0	1	1	0	0	0	0	1	1	1	2	1	0	0	0	0	0	0	0	30	0	0	0
75	M	18.5	4	0	0	0	0	0	0	0	0	0	1	0	1	0	1	7	0	0	0	0	0	1	0	0	30	0	0	0
60	M	20.7	4	0	0	0	0	0	0	0	0	1	0	0	1	1	1	2	0	0	0	0	0	1	1	0	30	0	0	0
54	F	25.3	1	0	0	0	0	0	0	0	0	0	1	0	1	1	1	0	0	0	0	0	0	0	0	0	12	0	0	1
82	F	19.8	5	0	0	0	0	0	0	0	0	1	0	0	1	1	0	5	1	0	0	1	0	0	0	0	15	1	0	0
46	M	29.4	3	0	0	0	0	0	1	1	0	0	0	0	1	1	1	0	1	0	1	0	0	0	0	0	15	0	0	0
78	M	24	1	1	0	0	0	0	0	0	0	0	0	0	1	1	1	1	0	0	0	0	1	0	0	0	14	0	0	1
77	M	23.5	4	1	0	0	0	0	0	0	0	0	0	0	1	1	1	0	1	0	1	0	0	0	1	0	22	0	0	0
69	M	21.3	1	0	0	0	0	0	0	0	0	0	1	0	1	1	1	7	1	1	0	0	1	0	1	0	26	0	0	0
69	F	18.3	1	1	0	0	0	0	0	0	0	0	0	0	1	1	1	0	1	0	0	0	0	0	0	0	16	0	0	0
64	M	27	1	1	1	1	0	0	0	0	0	0	0	0	1	1	1	1	0	0	0	0	0	1	1	0	18	0	0	0
70	M	17.5	4	1	0	0	0	0	0	0	0	0	0	0	1	1	1	1	1	0	0	0	0	1	1	0	15	0	0	0
96	M	24.9	4	1	0	0	0	0	0	0	0	0	0	0	1	1	1	5	1	0	0	0	1	0	0	0	13	0	0	0
87	F	15.8	1	1	0	1	0	0	0	0	0	0	0	0	1	1	1	0	1	0	0	0	0	0	1	0	30	0	0	0
64	M	27.7	3	0	0	0	0	0	0	1	0	0	0	0	1	1	1	1	1	0	0	0	0	0	1	0	6	0	0	1
62	M	24.1	3	0	0	0	0	0	1	1	0	0	0	0	1	1	1	0	0	0	1	0	0	0	0	0	13	0	0	1
77	M	15.8	4	1	0	0	0	0	0	1	0	0	0	0	1	1	1	3	0	0	0	0	0	0	0	0	30	0	0	0
58	M	17.3	4	0	0	0	0	0	1	1	0	0	0	0	1	1	1	0	1	0	0	0	0	1	1	0	14	0	0	0
77	M	19.5	4	0	0	0	0	0	0	0	0	0	1	0	1	1	0	2	0	0	0	0	0	1	0	0	15	0	0	0
73	M	24.2	5	0	0	0	0	0	0	0	0	0	0	1	1	1	1	2	1	0	0	0	0	0	1	0	13	0	1	0
51	F	32.4	1	0	1	0	1	0	0	0	0	0	0	0	1	1	1	2	0	1	0	0	0	0	0	0	17	0	0	1
50	M		4	0	0	0	0	0	0	0	0	0	0	1	1	1	1	5	0	0	0	0	0	1	0	0	17	0	0	0
77	F	22.2	1	1	1	1	0	1	1	1	1	0	0	0	1	1	1	3	1	0	0	0	1	0	0	0	11	0	0	1
84	M	20.6	4	1	0	0	0	0	0	0	1	0	0	0	1	1	1	5	1	0	0	0	1	0	0	0	30	0	0	1
67	F	21.5	4	1	0	0	0	0	0	0	0	0	0	0	1	1	1	1	1	0	0	0	0	0	0	0	24	0	0	0
86	F	24.3	1	0	0	0	0	0	1	1	0	0	0	0	1	1	1	2	1	1	0	0	0	0	0	0	30	0	0	0
82	M	22.1	5	0	1	0	0	0	0	0	0	0	0	0	1	0	0	5	1	0	0	0	0	0	0	0	30	0	0	0
66	M	22.3	3	0	0	0	0	0	0	0	0	0	1	0	1	1	1	2	1	0	0	0	0	0	1	0	9	0	0	0
62	M	24	4	1	0	0	0	0	0	0	0	0	0	1	1	1	1	1	1	1	1	0	0	1	0	0	14	0	0	0
73	M	22.7	3	0	0	0	0	0	0	0	0	1	0	0	1	1	1	1	0	0	0	0	0	0	1	0	14	0	0	0
79	F	17.3	1	1	0	0	0	0	0	0	0	0	0	0	1	1	1	2	1	1	1	0	1	0	0	0	21	0	0	1
94	F	21	4	1	0	0	1	0	0	0	0	0	0	0	1	1	1	6	1	0	0	0	0	0	0	0	20	0	0	0
74	M	24.5	1	1	0	0	0	0	0	0	0	0	0	0	1	1	1	2	1	0	1	0	1	0	1	0	11	0	0	1
75	F	20.8	4	0	0	0	1	0	0	0	0	0	0	0	1	1	1	5	0	0	0	0	1	1	0	0	12	0	0	0
85	M	29.1	3	0	0	0	0	0	0	0	0	0	1	0	1	1	1	2	1	0	0	0	0	1	1	0	3	0	0	0
69	F	24.5	4	0	0	0	0	0	1	1	0	0	0	0	1	1	1	2	0	0	0	0	0	0	1	0	17	0	0	0
81	M	24.3	4	0	0	0	0	0	1	1	0	0	0	0	1	1	1	2	0	0	0	0	0	0	0	0	30	0	0	1
71	M	23.6	4	1	0	0	0	0	0	0	0	0	0	0	1	1	1	2	1	0	0	0	0	0	1	0	13	0	0	0
82	F	21.4	4	0	0	0	0	0	1	1	0	0	0	0	0	1	1	9	1	1	0	0	1	0	0	1	3	0	0	0
85	M	23.6	5	0	0	0	0	0	0	0	0	0	0	1	1	0	1	2	1	0	1	0	1	1	1	0	30	0	1	0
49	M	26.2	5	0	0	0	0	0	0	0	0	0	0	1	0	0	1	6	1	0	0	0	0	1	1	0	30	1	0	0
51	F	30.8	3	0	0	0	0	0	0	1	0	0	0	0	1	1	1	0	1	0	0	0	0	1	0	0	3	0	0	0
96	F	20.6	5	1	1	1	1	1	0	0	0	0	0	0	1	1	1	8	0	0	0	0	0	0	0	0	21	0	0	0
78	F	24.9	2	1	0	1	1	0	0	0	0	0	0	0	1	1	1	5	0	0	0	1	1	0	0	0	18	0	1	0
56	F	28.7	1	0	0	0	0	0	1	1	0	0	0	0	1	1	1	2	0	0	0	0	0	0	1	0	15	0	0	1
47	F	35	3	0	0	0	0	0	0	0	0	1	0	0	1	1	1	1	0	1	0	0	0	1	0	0	22	0	0	0
98	F	18	1	1	0	0	0	0	0	0	0	0	0	0	1	0	1	17	1	0	0	0	1	0	0	0	30	0	0	1
70	M	21.5	4	0	0	0	0	0	1	1	0	0	0	0	1	1	1	2	1	0	0	0	0	1	1	0	10	0	0	0
71	F	20.8	2	1	0	1	0	0	0	0	0	0	0	0	1	1	1	0	1	0	1	0	1	0	0	0	25	0	1	0
85	F	22.9	4	1	0	0	0	0	0	0	0	0	0	0	1	1	1	1	1	0	0	0	0	0	0	0	19	0	0	0
42	M	21.3	4	0	0	0	0	0	0	0	0	0	0	1	1	1	1	2	0	0	0	0	0	1	1	0	14	0	0	0
65	M	22	3	0	0	0	0	0	0	0	0	1	0	0	1	1	1	0	1	0	0	0	0	0	1	0	19	0	0	0
76	F	21.1	3	0	0	0	0	0	0	1	0	0	0	0	1	1	0	2	1	0	0	0	0	0	0	0	30	0	0	1
84	F	17.5	4	0	0	0	0	0	1	1	0	0	0	0	1	0	1	14	0	0	0	0	0	0	0	0	16	0	0	0
71	F	29.5	3	0	0	0	0	0	0	0	0	1	0	0	1	1	1	0	1	1	1	1	0	0	0	0	14	0	0	1
62	M	26.8	3	0	0	0	0	0	0	1	1	0	0	0	1	1	1	1	0	1	0	0	0	1	1	0	5	0	0	1
85	F	23.2	4	0	0	0	0	0	0	0	0	0	1	0	1	1	1	3	1	1	1	1	0	0	0	0	26	0	0	0
72	M	21.4	4	0	0	1	0	0	0	0	0	0	0	0	1	1	1	0	1	0	0	0	0	0	1	0	13	0	0	0
83	F	23.7	3	0	0	0	0	0	0	1	0	0	0	0	0	1	1	5	1	0	0	0	0	0	0	0	13	0	0	0
80	M	23.4	4	1	0	0	0	0	0	0	0	0	0	0	1	1	1	6	1	0	0	0	0	0	0	0	17	0	0	0
85	F	21.7	4	0	0	0	0	0	0	0	0	0	0	1	1	1	1	3	1	0	0	0	0	0	0	0	30	0	0	0
83	M	22.6	4	0	0	0	0	0	0	0	0	0	1	0	1	0	1	11	0	0	0	0	1	0	0	1	2	0	0	0
89	M	23.9	4	0	0	0	0	0	0	0	0	0	1	0	1	1	1	4	0	0	0	0	1	0	1	0	16	0	0	0
90	F	19.9	4	1	0	1	0	0	0	0	0	0	0	1	1	1	1	12	1	0	0	0	0	0	0	0	16	0	0	0
70	M	21.5	1	0	0	1	0	0	0	0	0	0	0	0	1	1	1	1	0	0	0	0	0	1	1	0	15	0	0	1
89	F	22.5	4	0	0	0	0	0	1	1	0	0	0	0	0	1	1	10	1	1	0	0	0	0	0	0	30	0	1	0
68	M	24.3	1	0	0	0	1	0	0	0	0	0	0	1	1	1	1	1	0	1	0	0	0	0	0	0	30	0	0	1
41	M	39.8	3	0	0	0	0	0	0	1	0	0	0	0	1	1	1	1	1	0	0	0	0	1	0	0	23	0	0	0
65	M	26.2	1	1	0	1	0	0	0	0	0	0	0	0	1	1	1	3	0	1	0	0	0	1	1	0	30	0	0	0
62	M	29.6	3	0	0	0	0	0	0	0	0	0	1	0	1	1	1	4	1	1	0	0	1	0	0	0	30	0	0	0
74	F	19.3	2	0	0	0	0	0	0	0	0	0	1	0	1	1	1	1	1	1	0	1	1	0	0	0	30	0	1	0
93	F	21.5	1	0	0	1	0	0	0	0	0	0	0	0	0	0	1	6	1	0	0	0	0	0	0	0	30	0	0	0
79	M	24.4	3	0	0	0	0	0	1	1	0	0	0	0	0	1	1	2	1	0	1	0	1	0	0	1	2	0	0	1
86	M	26.2	4	0	0	0	0	0	1	1	0	0	0	0	1	1	1	7	0	0	0	0	0	0	0	1	2	0	0	0
68	M	21.6	4	0	0	1	0	1	0	0	0	0	0	0	1	0	1	19	0	0	0	0	1	0	0	0	16	0	0	0
80	M	23.1	1	1	1	1	0	1	1	1	0	0	0	0	0	0	1	23	1	1	0	0	0	0	0	1	1	0	0	1
90	M	23.9	2	1	1	1	1	1	0	1	0	0	0	0	1	0	1	10	0	0	0	1	1	0	0	0	30	0	1	0
52	F	21.8	4	1	0	0	0	0	0	0	0	0	0	0	1	1	1	0	0	0	0	0	0	0	0	0	12	0	0	0
96	F	24.3	4	0	0	0	0	0	1	1	0	0	0	0	1	1	1	14	0	0	0	0	1	0	0	0	16	0	0	0
82	M	20	4	0	0	0	0	0	1	1	0	0	0	0	0	0	0	2	1	0	0	0	0	0	0	1	8	0	1	0
67	M	21.2	3	0	0	0	0	0	0	0	0	0	1	0	1	1	1	5	0	0	0	1	1	1	0	0	24	0	0	1
81	M	23.1	5	0	0	0	0	0	0	0	0	0	0	1	1	1	1	0	0	1	0	0	0	1	0	0	13	1	0	0
90	F	21.6	2	0	0	0	0	0	0	0	0	0	1	0	1	1	1	8	1	0	0	0	0	0	0	0	16	0	1	0
62	M	25.6	4	0	0	0	0	0	1	1	0	0	0	0	1	1	1	1	1	0	0	0	0	0	0	0	10	0	0	1
73	M	19.5	5	0	0	0	0	0	0	0	0	1	0	0	0	0	1	8	0	0	0	0	0	1	1	1	2	1	1	0
80	F	19.5	3	0	0	0	0	0	0	0	0	0	1	0	1	1	1	0	1	0	0	0	0	0	0	0	30	0	0	1
41	M	21.2	5	0	0	0	0	0	1	0	0	0	0	0	1	1	1	0	0	0	0	0	0	1	1	0	22	0	0	0
88	F	18.6	5	1	0	0	0	0	0	0	0	0	0	0	1	0	1	6	1	0	0	0	0	0	0	0	30	0	0	0
82	F	28.7	2	1	1	0	0	0	0	1	0	1	0	0	1	0	1	13	1	1	1	0	1	0	0	0	12	0	1	0
70	M	26	1	0	0	0	1	0	0	0	0	0	0	0	1	1	1	0	1	1	0	0	1	1	0	0	23	0	0	0
59	F	24.8	4	0	0	0	0	0	1	1	0	0	0	0	1	1	1	6	0	0	0	0	0	0	0	0	13	0	0	1
80	M	20.6	1	1	0	0	0	0	0	1	0	0	0	0	1	1	1	3	1	0	0	0	1	0	1	0	30	0	0	1
45	F	21.3	4	0	0	0	0	0	0	0	0	0	1	0	0	1	1	3	0	0	0	0	0	0	1	0	12	0	0	0
75	M	23	4	0	0	0	0	0	0	0	0	0	1	0	1	1	1	5	1	1	0	0	0	0	1	0	30	0	0	0
69	F	17.5	2	1	0	1	0	0	0	0	0	0	0	1	1	1	1	1	1	0	0	1	0	0	1	0	15	0	1	0
64	F	33	4	1	1	0	0	0	0	0	0	0	0	0	1	1	1	1	0	0	0	0	1	0	0	0	30	0	0	0
78	F	22.6	4	0	1	0	1	0	0	0	0	0	1	0	1	1	1	1	0	0	0	1	1	0	0	0	21	0	0	0
68	F	37.2	3	0	0	0	0	0	0	0	0	0	1	0	1	1	1	0	1	0	1	0	0	0	0	0	19	0	0	0
81	M	28.2	3	0	0	0	0	0	1	0	0	0	0	0	1	0	1	1	1	0	1	0	1	0	0	0	30	0	0	1
63	F	21.9	1	1	0	0	0	0	1	0	0	0	0	0	0	1	1	0	0	0	1	0	0	0	0	1	4	0	0	1
77	M	27.6	3	0	0	0	0	0	0	0	0	0	1	0	1	1	1	1	1	1	0	0	0	0	0	0	11	0	0	1
48	M	28.4	5	0	0	0	0	0	0	0	0	1	0	0	1	1	1	0	1	0	0	0	0	0	0	0	21	1	1	0
50	M	23.1	5	0	0	0	0	0	0	0	0	1	0	0	1	1	1	4	1	0	0	0	1	0	1	0	30	1	1	0
84	M	24.9	3	0	0	0	0	0	0	0	0	1	0	0	1	1	1	2	1	1	1	0	1	0	1	0	10	0	0	0
43	M	27.9	4	0	0	0	0	0	1	1	0	0	0	0	1	1	1	2	1	0	1	0	0	0	1	0	30	0	0	0
88	F	22.1	4	1	0	0	0	0	0	0	0	0	0	0	1	1	1	0	1	0	1	0	0	0	0	0	15	0	0	0
76	M	25	1	1	0	0	0	0	0	0	0	0	0	0	1	1	1	0	1	0	0	0	0	1	0	0	16	0	0	1
76	M	25.7	5	0	0	0	0	0	0	0	0	1	0	0	1	1	1	2	1	0	0	0	0	0	1	0	30	1	1	0
90	F	21.2	1	1	0	0	0	0	0	0	0	0	0	0	1	1	1	0	1	0	0	0	1	0	0	0	11	0	0	1
85	F	18.3	2	0	0	0	0	0	0	0	0	0	0	1	1	1	1	2	1	1	0	1	0	0	0	0	30	0	1	0
61	F	18.8	2	0	0	0	0	0	0	0	0	0	1	0	1	0	1	5	0	0	0	0	0	0	0	0	26	0	0	0
71	M	27.2	4	0	1	0	1	0	0	0	0	0	0	0	1	1	1	0	1	0	1	0	0	0	0	0	14	0	0	0
68	M	26.3	3	0	0	0	0	0	0	0	0	1	0	0	1	1	1	2	1	0	0	0	0	1	1	0	25	0	0	0
81	F	22.6	4	0	0	0	0	0	0	0	0	0	1	0	1	1	1	3	0	0	0	0	1	0	0	0	30	0	0	0
84	F	30.4	2	1	0	1	0	0	0	0	0	0	0	0	1	1	1	3	1	0	0	1	0	0	0	0	15	0	1	0
65	M	20.5	1	0	0	0	0	0	0	0	0	0	1	0	1	1	1	1	1	0	0	0	0	0	0	0	16	0	0	1
53	F	28.8	3	0	0	0	0	0	0	0	0	0	1	0	1	1	1	0	1	0	1	0	0	1	1	0	15	0	0	0
72	F	16.5	4	0	0	0	0	0	1	1	0	0	0	0	1	1	1	7	1	0	1	0	1	1	0	0	30	0	0	0
48	M	34.7	3	0	0	0	0	0	0	0	0	1	0	0	1	1	1	0	1	0	0	0	0	0	0	0	12	0	0	0
70	M	23.7	5	0	0	0	0	0	0	0	0	0	1	0	1	1	1	3	1	1	0	0	0	0	0	0	30	1	0	0
44	M	23.9	3	0	0	0	0	0	0	1	1	0	0	0	1	1	1	5	1	0	0	0	0	1	0	0	17	0	0	0
90	F	21.2	4	0	0	0	0	0	1	1	0	0	0	0	1	1	1	13	0	1	0	0	1	0	0	0	17	0	0	0
68	M	25	3	0	0	0	0	0	0	0	1	0	0	0	1	1	1	2	1	0	0	0	0	1	0	0	15	0	0	0
92	F	17.6	3	0	0	0	0	0	0	0	0	0	1	0	1	0	1	5	1	0	0	0	1	0	0	0	30	0	0	0
69	F	25.5	4	0	0	0	0	0	1	1	0	0	0	0	1	1	1	5	0	0	0	0	0	0	0	0	30	0	0	0
89	F	18.3	4	0	0	0	0	0	1	1	0	0	0	0	1	1	1	6	1	0	1	0	0	0	0	0	30	0	0	0
82	M	17.8	4	0	0	0	0	0	1	1	0	0	0	0	1	1	1	2	0	1	0	0	0	0	1	0	30	0	0	0
62	M	23.3	5	0	0	0	0	0	0	0	0	1	0	0	1	1	1	1	1	1	0	0	0	0	1	0	26	1	0	0
84	M	21.7	4	0	0	0	0	0	1	1	0	0	0	0	1	1	1	4	1	1	0	0	0	0	1	0	30	0	0	0
51	M	20.2	5	0	0	0	0	0	0	0	0	1	0	0	1	1	1	3	1	0	0	0	0	1	1	0	30	0	1	0
59	M	26.2	4	0	0	0	0	0	0	0	0	0	1	0	1	1	1		0	0	0	0	0	1	1	0	30	0	0	0
69	M	23.2	4	0	0	0	0	0	0	0	0	0	1	0	1	1	1	1	1	0	0	0	0	0	0	0	23	0	0	0
77	M	22.7	4	0	0	0	0	0	0	0	0	0	1	0	1	1	1	1	1	0	1	0	1	0	1	0	15	0	0	0
87	M	20.3	2	1	0	0	0	0	0	0	0	0	0	0	1	1	1	4	1	0	0	1	1	0	0	0	30	0	1	0
86	F	18.5	5	0	0	0	0	0	0	0	0	1	0	0	1	1	1	8	1	0	0	0	1	0	0	0	30	1	0	0
68	M	17.1	2	0	0	0	0	0	1	0	0	0	0	0	1	1	1	2	1	1	0	0	1	1	0	0	17	0	0	0
80	M	18.7	5	0	0	0	0	0	0	0	0	1	0	0	1	0	0	15	0	1	0	0	0	0	0	1	1	1	1	0
74	F	23.4	1	1	0	0	0	0	0	0	0	0	0	0	1	1	1	1	1	0	0	0	0	0	0	0	30	0	0	0
50	M	30.3	3	0	0	0	0	0	0	0	1	0	0	0	0	1	1	5	0	1	0	0	0	1	1	0	16	0	0	0
75	M	26.5	3	0	0	0	0	0	0	1	0	0	0	0	1	1	1	2	0	0	0	0	0	0	1	0	19	0	0	0
92	F	19.8	1	1	0	1	0	0	0	0	0	0	0	0	1	0	1	17	0	0	0	0	0	0	0	0	17	0	0	0
66	M	27.3	5	0	0	0	0	0	0	0	0	1	0	0	1	1	1	4	1	1	0	0	1	0	0	0	30	1	1	0
81	M	19	1	1	1	0	0	1	0	0	0	0	0	0	1	1	1	9	1	0	0	0	0	1	0	0	30	0	0	1
70	M	19	2	1	1	1	1	0	1	0	0	0	0	1	1	1	1	8	1	0	0	1	1	1	1	0	30	0	1	1
67	M	28	1	0	0	0	1	0	0	0	0	0	1	0	1	0	0	5	1	0	0	0	0	1	0	0	30	0	0	1
85	M	22.9	2	1	1	0	0	1	0	0	0	0	0	1	0	0	0	16	1	0	0	0	0	1	0	1	4	0	1	0
49	M	29	5	0	0	0	0	0	1	0	0	0	0	0	0	0	1	10	1	0	0	0	0	0	0	1	6	1	0	0
61	F	20	4	0	0	0	1	0	0	0	0	0	0	0	1	1	1	2	0	0	0	0	1	0	0	0	14	0	0	0
58	M	24.2	4	0	0	0	0	0	0	0	0	0	1	1	1	0	0	4	0	0	0	0	0	0	1	0	13	0	0	0
88	M	32.5	3	0	0	0	0	0	0	0	0	0	1	0	0	0	0	9	1	0	0	0	1	0	0	1	7	0	0	0
62	F	26.8	5	0	0	0	0	0	0	0	0	0	1	0	1	1	1	7	0	0	0	0	0	0	0	0	30	1	0	0
65	M	23.7	3	0	0	0	0	0	0	0	0	0	1	0	1	1	1	1	1	1	1	0	0	0	1	0	11	0	0	0
78	F	25.4	2	0	1	0	1	0	0	0	0	0	0	0	1	1	1	2	1	1	0	0	0	0	0	0	21	0	1	0
65	M	24.1	4	1	0	1	0	0	0	0	0	0	0	0	1	1	1	1	1	0	0	0	1	1	1	0	15	0	0	0
70	M	31.4	4	0	0	0	0	0	1	1	0	0	0	0	1	1	1	0	1	0	0	0	0	1	0	0	30	0	0	0
79	M	26.4	4	0	0	0	0	0	1	1	0	0	0	0	1	1	1	8	1	0	0	0	1	0	0	0	30	0	0	0
78	M	24.3	2	1	0	0	0	0	0	0	0	0	0	0	1	1	1	4	1	0	0	1	1	0	0	0	15	0	1	0
89	F	18.6	4	0	0	0	0	0	0	0	0	0	1	0	1	0	1	3	1	0	0	0	0	0	0	0	30	0	0	0
49	M	18.5	4	0	0	0	0	0	0	0	0	0	1	0	1	1	1	2	0	0	0	0	0	1	0	0	14	0	0	0
94	F	18.8	4	0	0	0	0	0	1	1	0	0	0	0	1	0	1		1	0	0	0	0	0	0	0	17	0	0	0
92	F	23.4	4	0	0	0	0	0	1	1	0	0	0	0	1	1	1	9	0	0	0	0	1	0	0	0	28	0	0	0
74	M	21.6	1	1	1	1	0	0	0	0	0	0	0	0	1	1	1	0	1	0	0	0	0	1	0	0	14	0	0	1
74	M	25.7	4	1	0	0	0	0	0	0	0	0	0	0	1	1	1	2	1	0	0	0	0	1	0	0	14	0	0	0
71	F	17.4	2	1	0	1	0	0	0	0	0	0	0	0	1	1	1	2	0	0	0	1	0	0	0	0	19	0	1	0
63	F	22	1	0	0	0	0	0	0	0	0	0	0	1	1	1	1	0	1	0	0	0	0	0	0	0	19	1	0	1
85	M	21.6	3	0	0	0	0	0	1	0	0	0	0	0	1	1	1	1	1	0	0	0	1	0	1	0	10	0	0	0
83	M	20.7	4	0	0	0	0	0	1	1	0	0	0	0	1	1	1	4	1	0	0	0	1	0	1	0	26	0	0	0
83	M	24.3	4	0	0	0	0	0	0	0	0	0	1	1	1	1	1	3	1	1	1	0	0	0	0	0	30	0	0	1
